# Supplementary material for: CellTool: An Open-Source Software Combining Bio-Image Analysis and Mathematical Modeling for the Study of DNA Repair Dynamics
Source: Int J Mol Sci. 2023 Nov 26;24(23):16784. doi: 10.3390/ijms242316784 (PMC10706408; doi:10.3390/ijms242316784)
Supplement: Supplementary file 1 [file ijms-24-16784-s001.zip]

Archive with 2 entries (2 files):
- Supplementary_S1.pdf
- Supplementary_S2.txt
